# Supplementary material for: Prediction of aptamer-protein interacting pairs using an ensemble classifier in combination with various protein sequence attributes
Source: BMC Bioinformatics. 2016 May 31;17:225. doi: 10.1186/s12859-016-1087-5 (PMC4888498; doi:10.1186/s12859-016-1087-5)
Supplement: Additional file 2 — The ranked feature list given by the Relief algorithm. Within the list, a feature with a smaller index indicates that it is more important for aptamer-protein interacting pair prediction. Such a list of ranked features are used to establish the optimal feature set in the IFS procedure. (XLS 56.5 kb) [file 12859_2016_1087_MOESM2_ESM.xls]

## Sheet: Feature rank
ID	Feature Name
1	pseknc_2
2	pseknc_3
3	pseknc_9
4	pseknc_47
5	disorder_13
6	disorder_12
7	disorder_11
8	disorder_9
9	disorder_10
10	disorder_14
11	pseknc_19
12	disorder_15
13	disorder_16
14	pseknc_11
15	pseknc_4
16	disorder_17
17	disorder_18
18	disorder_19
19	disorder_20
20	disorder_21
21	disorder_22
22	disorder_23
23	disorder_24
24	disorder_26
25	pseknc_10
26	disorder_25
27	disorder_27
28	disorder_28
29	pseknc_78
30	disorder_29
31	pseknc_51
32	disorder_30
33	pseknc_33
34	pseknc_62
35	pseknc_16
36	pseknc_38
37	disorder_31
38	pseknc_15
39	disorder_1
40	pseknc_57
41	dct_3
42	dct_7
43	dct_11
44	dct_15
45	dct_19
46	dct_23
47	dct_27
48	dct_31
49	dct_35
50	dct_39
51	dct_43
52	dct_47
53	dct_51
54	pseknc_43
55	pseknc_14
56	pseknc_44
57	dct_53
58	dct_57
59	dct_61
60	dct_65
61	dct_69
62	dct_73
63	dct_77
64	dct_81
65	dct_85
66	dct_89
67	dct_93
68	dct_97
69	dct_101
70	disorder_32
71	pseknc_39
72	pseknc_6
73	dct_55
74	dct_59
75	dct_63
76	dct_67
77	dct_71
78	dct_75
79	dct_79
80	dct_83
81	dct_87
82	dct_91
83	dct_95
84	dct_99
85	dct_103
86	dct_1
87	dct_5
88	dct_9
89	dct_13
90	dct_17
91	dct_21
92	dct_25
93	dct_29
94	dct_33
95	dct_37
96	dct_41
97	dct_45
98	dct_49
99	disorder_33
100	disorder_46
101	disorder_47
102	disorder_45
103	disorder_48
104	pseknc_68
105	disorder_59
106	disorder_44
107	disorder_49
108	disorder_58
109	disorder_5
110	disorder_43
111	disorder_57
112	disorder_34
113	disorder_42
114	disorder_50
115	pseknc_12
116	disorder_51
117	disorder_56
118	disorder_41
119	pseknc_75
120	pseknc_45
121	disorder_52
122	pseknc_55
123	pseknc_83
124	disorder_55
125	disorder_53
126	pssm_148
127	disorder_54
128	disorder_40
129	disorder_35
130	disorder_3
131	disorder_39
132	disorder_7
133	pssm_288
134	disorder_4
135	pssm_155
136	pseknc_17
137	disorder_36
138	disorder_38
139	pseknc_66
140	disorder_37
141	disorder_2
142	pseknc_67
143	pseknc_20
144	pseknc_27
145	pssm_115
146	dct_2
147	dct_4
148	dct_6
149	dct_8
150	dct_10
151	dct_12
152	dct_14
153	dct_16
154	dct_18
155	dct_20
156	dct_22
157	dct_24
158	dct_26
159	dct_28
160	dct_30
161	dct_32
162	dct_34
163	dct_36
164	dct_38
165	dct_40
166	dct_42
167	dct_44
168	dct_46
169	dct_48
170	dct_50
171	dct_52
172	pseknc_77
173	pseknc_18
174	dct_54
175	dct_56
176	dct_58
177	dct_60
178	dct_62
179	dct_64
180	dct_66
181	dct_68
182	dct_70
183	dct_72
184	dct_74
185	dct_76
186	dct_78
187	dct_80
188	dct_82
189	dct_84
190	dct_86
191	dct_88
192	dct_90
193	dct_92
194	dct_94
195	dct_96
196	dct_98
197	dct_100
198	dct_102
199	dct_104
200	pssm_286
201	pseknc_26
202	pseknc_8
203	pssm_295
204	pseknc_60
205	pssm_15
206	pssm_1
207	pssm_281
208	pseknc_54
209	pssm_289
210	pssm_375
211	pseknc_72
212	pssm_299
213	pssm_175
214	pssm_8
215	pseknc_1
216	pseknc_50
217	pssm_35
218	pssm_141
219	pseknc_59
220	pssm_282
221	pssm_5
222	pssm_296
223	pssm_81
224	pssm_315
225	pssm_225
226	pssm_348
227	pssm_293
228	pseknc_31
229	pssm_125
230	pssm_159
231	pseknc_81
232	pssm_385
233	pseknc_53
234	pssm_255
235	pseknc_87
236	pssm_285
237	pssm_325
238	pssm_308
239	pssm_158
240	pseknc_46
241	pssm_88
242	pssm_84
243	pssm_169
244	pseknc_86
245	pseknc_70
246	pssm_87
247	pssm_335
248	pssm_25
249	pssm_100
250	pssm_297
251	pssm_368
252	pssm_328
253	pssm_146
254	pssm_82
255	pssm_92
256	pssm_48
257	pseknc_40
258	pssm_156
259	pssm_99
260	pssm_143
261	pssm_97
262	pseknc_42
263	pssm_95
264	pseknc_71
265	pseknc_61
266	pssm_105
267	pssm_157
268	pssm_145
269	pseknc_34
270	pssm_17
271	pseknc_80
272	pssm_321
273	pssm_316
274	pssm_16
275	pssm_68
276	pssm_235
277	pssm_166
278	pssm_22
279	pssm_301
280	pssm_168
281	pssm_179
282	pseknc_29
283	pssm_65
284	pssm_211
285	pssm_142
286	pssm_149
287	pssm_379
288	pssm_108
289	pssm_253
290	pssm_109
291	pssm_292
292	pssm_86
293	pssm_29
294	pssm_337
295	pssm_162
296	pssm_135
297	pseknc_85
298	pssm_369
299	pssm_144
300	pssm_49
301	pssm_248
302	pssm_96
303	pssm_365
304	pssm_294
305	pssm_64
306	pseknc_65
307	pssm_287
308	pssm_55
309	pseknc_32
310	pssm_153
311	pssm_28
312	pseknc_41
313	pssm_336
314	pssm_309
315	pssm_172
316	pssm_185
317	pssm_305
318	pseknc_24
319	pssm_191
320	pssm_210
321	pssm_317
322	pssm_85
323	pssm_173
324	pssm_18
325	pssm_167
326	pssm_283
327	pssm_275
328	pssm_229
329	pssm_300
330	pseknc_64
331	pssm_75
332	pseknc_69
333	pseknc_35
334	pssm_176
335	pssm_245
336	pssm_163
337	pssm_341
338	pssm_154
339	pssm_106
340	pssm_202
341	pssm_101
342	pssm_63
343	pssm_395
344	pssm_43
345	pssm_284
346	pssm_78
347	pseknc_36
348	pssm_222
349	pssm_69
350	pssm_164
351	pssm_44
352	pseknc_90
353	pssm_249
354	pssm_190
355	pseknc_28
356	pssm_152
357	pssm_13
358	pssm_215
359	pssm_6
360	pssm_90
361	pssm_83
362	disorder_6
363	pssm_355
364	pssm_94
365	pseknc_84
366	pssm_147
367	pssm_93
368	pssm_91
369	pssm_89
370	pssm_271
371	pssm_259
372	pssm_274
373	pssm_329
374	pssm_242
375	pssm_32
376	pssm_200
377	pssm_241
378	pssm_352
379	pssm_127
380	pssm_129
381	pssm_165
382	pssm_268
383	pseknc_74
384	pssm_102
385	pssm_232
386	pssm_26
387	pssm_213
388	pssm_298
389	pssm_361
390	pssm_23
391	pssm_291
392	pssm_363
393	pssm_214
394	pssm_45
395	pssm_194
396	pseknc_13
397	pssm_362
398	pssm_390
399	pssm_9
400	pssm_208
401	pssm_182
402	pssm_161
403	pssm_205
404	pssm_373
405	pssm_344
406	pssm_19
407	pssm_270
408	pssm_24
409	pssm_58
410	pssm_193
411	pssm_67
412	pssm_27
413	pssm_251
414	pssm_381
415	pseknc_7
416	pssm_42
417	pssm_113
418	pssm_366
419	pseknc_88
420	pssm_128
421	pssm_391
422	pssm_201
423	pssm_131
424	pssm_374
425	pssm_73
426	pssm_254
427	pssm_364
428	pseknc_22
429	pssm_220
430	pssm_122
431	pssm_388
432	pssm_11
433	pssm_265
434	pssm_343
435	pssm_10
436	pssm_39
437	pssm_59
438	pssm_62
439	pssm_279
440	pssm_53
441	pssm_77
442	pssm_20
443	pssm_124
444	pssm_273
445	pssm_228
446	pssm_31
447	pssm_246
448	pssm_250
449	pssm_177
450	pssm_188
451	pssm_212
452	pseknc_91
453	pssm_224
454	pssm_207
455	pssm_181
456	pssm_324
457	pssm_400
458	pssm_238
459	pssm_199
460	pssm_303
461	pssm_33
462	pssm_52
463	pssm_323
464	pssm_47
465	pssm_318
466	pssm_262
467	pssm_195
468	pssm_30
469	pssm_123
470	pssm_151
471	pssm_189
472	pssm_290
473	pssm_304
474	pssm_209
475	pssm_346
476	pssm_70
477	pssm_170
478	pssm_223
479	pssm_231
480	pseknc_82
481	pssm_150
482	pssm_171
483	pssm_71
484	pssm_204
485	pssm_21
486	pssm_46
487	pssm_119
488	pssm_184
489	pssm_243
490	pssm_342
491	pssm_227
492	pssm_260
493	pssm_372
494	pssm_2
495	pssm_79
496	pssm_118
497	pssm_247
498	pssm_132
499	pssm_72
500	pssm_61
501	pssm_397
502	pssm_38
503	pssm_133
504	pssm_319
505	pssm_130
506	pssm_76
507	pssm_56
508	pssm_339
509	pssm_347
510	pssm_160
511	pssm_264
512	pssm_280
513	pssm_37
514	pssm_326
515	pssm_36
516	pssm_187
517	pssm_269
518	pssm_378
519	pssm_356
520	pssm_116
521	pssm_313
522	pssm_3
523	pssm_359
524	pssm_370
525	pssm_394
526	pssm_117
527	pssm_350
528	pssm_138
529	pssm_74
530	pssm_306
531	pssm_192
532	pssm_57
533	pssm_340
534	pssm_237
535	pseknc_58
536	pssm_244
537	pssm_371
538	pssm_332
539	pssm_174
540	pssm_322
541	pssm_107
542	pssm_239
543	pssm_12
544	pssm_330
545	pssm_393
546	pssm_302
547	pssm_50
548	pssm_197
549	pssm_4
550	pssm_377
551	pssm_219
552	pssm_103
553	pssm_272
554	pssm_111
555	pssm_126
556	pssm_104
557	pssm_206
558	pssm_252
559	pssm_221
560	pssm_41
561	pseknc_23
562	pssm_256
563	pssm_376
564	pssm_333
565	pssm_396
566	pssm_226
567	pssm_178
568	pssm_338
569	pssm_320
570	pssm_351
571	pssm_66
572	pssm_230
573	pssm_34
574	pssm_7
575	pssm_183
576	pssm_233
577	pssm_110
578	pssm_112
579	pssm_277
580	pseknc_89
581	pssm_331
582	pssm_353
583	pssm_349
584	pssm_121
585	pssm_216
586	pssm_51
587	pssm_40
588	pssm_98
589	pssm_311
590	pssm_367
591	pssm_382
592	pssm_267
593	pssm_261
594	pssm_217
595	pssm_186
596	pssm_399
597	pssm_60
598	pssm_257
599	pssm_203
600	pssm_383
601	pssm_327
602	pssm_137
603	pssm_196
604	pssm_310
605	pssm_354
606	pssm_263
607	pssm_360
608	pssm_80
609	pssm_134
610	pssm_14
611	pssm_54
612	pssm_380
613	pssm_258
614	pssm_236
615	pssm_139
616	pssm_276
617	disorder_8
618	pssm_198
619	pssm_334
620	pssm_140
621	pssm_234
622	pssm_357
623	pssm_312
624	pssm_384
625	pssm_387
626	pssm_218
627	pssm_345
628	pssm_307
629	pssm_398
630	pssm_314
631	pseknc_21
632	pssm_136
633	pssm_180
634	pseknc_30
635	pssm_120
636	pssm_389
637	pssm_278
638	pssm_240
639	pseknc_48
640	pseknc_63
641	pssm_266
642	pseknc_73
643	pssm_114
644	pssm_392
645	pssm_386
646	pssm_358
647	pseknc_56
648	pseknc_49
649	pseknc_52
650	pseknc_37
651	pseknc_76
652	pseknc_79
653	pseknc_5
654	pseknc_25
