# Supplementary material for: Prediction of aptamer-protein interacting pairs using an ensemble classifier in combination with various protein sequence attributes
Source: BMC Bioinformatics. 2016 May 31;17:225. doi: 10.1186/s12859-016-1087-5 (PMC4888498; doi:10.1186/s12859-016-1087-5)
Supplement: Additional file 3 — The Incremental Feature Selection (IFS) result. By adding features one by one from higher to lower rank, 654 different feature subsets are obtained. The ensemble predictor is then accordingly built for each feature subset and evaluated by 10-fold cross validation. (XLS 125 kb) [file 12859_2016_1087_MOESM3_ESM.xls]

## Sheet: Sheet1
Feature Number	TP	TN	FP	FN	SN	SP	ACC	MCC	Youden's Index
1	276	632	1108	304	0.475862	0.363218	0.391379	-0.142034	-0.16092
2	137	575	1165	443	0.236207	0.33046	0.306897	-0.378121	-0.433333
3	92	558	1182	488	0.158621	0.32069	0.280172	-0.453124	-0.52069
4	84	549	1191	496	0.144828	0.315517	0.272845	-0.469669	-0.539655
5	315	951	789	265	0.543103	0.546552	0.54569	0.0777343	0.0896552
6	340	1019	721	240	0.586207	0.585632	0.585776	0.149362	0.171839
7	362	1072	668	218	0.624138	0.616092	0.618103	0.209364	0.24023
8	361	1049	691	219	0.622414	0.602874	0.607759	0.195956	0.225287
9	374	1083	657	206	0.644828	0.622414	0.628017	0.232882	0.267241
10	379	1081	659	201	0.653448	0.621264	0.62931	0.239235	0.274713
11	385	1108	632	195	0.663793	0.636782	0.643534	0.262306	0.300575
12	382	1105	635	198	0.658621	0.635057	0.640948	0.256288	0.293678
13	376	1116	624	204	0.648276	0.641379	0.643103	0.25327	0.289655
14	368	1092	648	212	0.634483	0.627586	0.62931	0.228728	0.262069
15	385	1076	664	195	0.663793	0.618391	0.629741	0.245505	0.282184
16	382	1095	645	198	0.658621	0.62931	0.636638	0.251011	0.287931
17	379	1105	635	201	0.653448	0.635057	0.639655	0.251856	0.288506
18	382	1114	626	198	0.658621	0.64023	0.644828	0.261063	0.298851
19	396	1121	619	184	0.682759	0.644253	0.653879	0.285439	0.327011
20	384	1107	633	196	0.662069	0.636207	0.642672	0.2603	0.298276
21	395	1142	598	185	0.681034	0.656322	0.6625	0.295235	0.337356
22	394	1144	596	186	0.67931	0.657471	0.662931	0.294845	0.336782
23	394	1144	596	186	0.67931	0.657471	0.662931	0.294845	0.336782
24	399	1166	574	181	0.687931	0.670115	0.674569	0.314186	0.358046
25	393	1152	588	187	0.677586	0.662069	0.665948	0.297716	0.339655
26	390	1144	596	190	0.672414	0.657471	0.661207	0.288958	0.329885
27	402	1165	575	178	0.693103	0.66954	0.675431	0.318041	0.362644
28	403	1164	576	177	0.694828	0.668966	0.675431	0.318961	0.363793
29	395	1171	569	185	0.681034	0.672989	0.675	0.311065	0.354023
30	401	1168	572	179	0.691379	0.671264	0.676293	0.318221	0.362644
31	394	1147	593	186	0.67931	0.659195	0.664224	0.29647	0.338506
32	398	1144	596	182	0.686207	0.657471	0.664655	0.300729	0.343678
33	408	1159	581	172	0.703448	0.666092	0.675431	0.323566	0.36954
34	400	1172	568	180	0.689655	0.673563	0.677586	0.318956	0.363218
35	397	1159	581	183	0.684483	0.666092	0.67069	0.307414	0.350575
36	408	1147	593	172	0.703448	0.659195	0.670259	0.317051	0.362644
37	397	1153	587	183	0.684483	0.662644	0.668103	0.304141	0.347126
38	397	1147	593	183	0.684483	0.659195	0.665517	0.300883	0.343678
39	394	1159	581	186	0.67931	0.666092	0.669397	0.303005	0.345402
40	393	1155	585	187	0.677586	0.663793	0.667241	0.299351	0.341379
41	405	1173	567	175	0.698276	0.674138	0.680172	0.326841	0.372414
42	399	1170	570	181	0.687931	0.672414	0.676293	0.316386	0.360345
43	395	1180	560	185	0.681034	0.678161	0.678879	0.316047	0.359195
44	404	1192	548	176	0.696552	0.685057	0.687931	0.335928	0.381609
45	407	1204	536	173	0.701724	0.691954	0.694397	0.347062	0.393678
46	398	1185	555	182	0.686207	0.681034	0.682328	0.323228	0.367241
47	405	1203	537	175	0.698276	0.691379	0.693103	0.343573	0.389655
48	410	1184	556	170	0.706897	0.68046	0.687069	0.340253	0.387356
49	407	1174	566	173	0.701724	0.674713	0.681466	0.330324	0.376437
50	410	1187	553	170	0.706897	0.682184	0.688362	0.34192	0.38908
51	410	1208	532	170	0.706897	0.694253	0.697414	0.353708	0.401149
52	407	1201	539	173	0.701724	0.69023	0.693103	0.34537	0.391954
53	408	1192	548	172	0.703448	0.685057	0.689655	0.341783	0.388506
54	406	1205	535	174	0.7	0.692529	0.694397	0.346165	0.392529
55	409	1190	550	171	0.705172	0.683908	0.689224	0.342129	0.38908
56	405	1200	540	175	0.698276	0.689655	0.69181	0.341882	0.387931
57	405	1201	539	175	0.698276	0.69023	0.692241	0.342445	0.388506
58	397	1191	549	183	0.684483	0.684483	0.684483	0.325114	0.368966
59	402	1164	576	178	0.693103	0.668966	0.675	0.317493	0.362069
60	415	1197	543	165	0.715517	0.687931	0.694828	0.354818	0.403448
61	404	1191	549	176	0.696552	0.684483	0.6875	0.335368	0.381034
62	411	1209	531	169	0.708621	0.694828	0.698276	0.355735	0.403448
63	407	1190	550	173	0.701724	0.683908	0.688362	0.339202	0.385632
64	403	1178	562	177	0.694828	0.677011	0.681466	0.326671	0.371839
65	398	1177	563	182	0.686207	0.676437	0.678879	0.318785	0.362644
66	397	1165	575	183	0.684483	0.66954	0.673276	0.310701	0.354023
67	402	1184	556	178	0.693103	0.68046	0.683621	0.328535	0.373563
68	401	1186	554	179	0.691379	0.681609	0.684052	0.328183	0.372989
69	407	1192	548	173	0.701724	0.685057	0.689224	0.340319	0.386782
70	412	1209	531	168	0.710345	0.694828	0.698707	0.357195	0.405172
71	407	1194	546	173	0.701724	0.686207	0.690086	0.341438	0.387931
72	397	1177	563	183	0.684483	0.676437	0.678448	0.317317	0.36092
73	392	1183	557	188	0.675862	0.679885	0.678879	0.313313	0.355747
74	395	1174	566	185	0.681034	0.674713	0.676293	0.312722	0.355747
75	402	1179	561	178	0.693103	0.677586	0.681466	0.325759	0.37069
76	401	1186	554	179	0.691379	0.681609	0.684052	0.328183	0.372989
77	405	1185	555	175	0.698276	0.681034	0.685345	0.333486	0.37931
78	405	1193	547	175	0.698276	0.685632	0.688793	0.337951	0.383908
79	407	1167	573	173	0.701724	0.67069	0.678448	0.326474	0.372414
80	408	1189	551	172	0.703448	0.683333	0.688362	0.340107	0.386782
81	402	1161	579	178	0.693103	0.667241	0.673707	0.315851	0.360345
82	405	1199	541	175	0.698276	0.68908	0.691379	0.341319	0.387356
83	409	1184	556	171	0.705172	0.68046	0.686638	0.338788	0.385632
84	399	1200	540	181	0.687931	0.689655	0.689224	0.3331	0.377586
85	403	1184	556	177	0.694828	0.68046	0.684052	0.33	0.375287
86	402	1190	550	178	0.693103	0.683908	0.686207	0.33188	0.377011
87	408	1201	539	172	0.703448	0.69023	0.693534	0.346832	0.393678
88	403	1168	572	177	0.694828	0.671264	0.677155	0.321155	0.366092
89	403	1185	555	177	0.694828	0.681034	0.684483	0.330557	0.375862
90	403	1180	560	177	0.694828	0.678161	0.682328	0.327779	0.372989
91	403	1192	548	177	0.694828	0.685057	0.6875	0.334464	0.379885
92	403	1207	533	177	0.694828	0.693678	0.693966	0.34291	0.388506
93	399	1202	538	181	0.687931	0.690805	0.690086	0.334229	0.378736
94	404	1181	559	176	0.696552	0.678736	0.68319	0.329799	0.375287
95	399	1196	544	181	0.687931	0.687356	0.6875	0.330849	0.375287
96	413	1188	552	167	0.712069	0.682759	0.690086	0.346867	0.394828
97	398	1201	539	182	0.686207	0.69023	0.689224	0.3322	0.376437
98	408	1173	567	172	0.703448	0.674138	0.681466	0.331239	0.377586
99	403	1209	531	177	0.694828	0.694828	0.694828	0.344044	0.389655
100	406	1195	545	174	0.7	0.686782	0.690086	0.340536	0.386782
101	404	1197	543	176	0.696552	0.687931	0.690086	0.338731	0.384483
102	412	1197	543	168	0.710345	0.687931	0.693534	0.350433	0.398276
103	405	1196	544	175	0.698276	0.687356	0.690086	0.339633	0.385632
104	396	1179	561	184	0.682759	0.677586	0.678879	0.316959	0.360345
105	404	1216	524	176	0.696552	0.698851	0.698276	0.34949	0.395402
106	404	1184	556	176	0.696552	0.68046	0.684483	0.331465	0.377011
107	398	1187	553	182	0.686207	0.682184	0.68319	0.324344	0.368391
108	413	1205	535	167	0.712069	0.692529	0.697414	0.356394	0.404598
109	405	1201	539	175	0.698276	0.69023	0.692241	0.342445	0.388506
110	406	1189	551	174	0.7	0.683333	0.6875	0.33718	0.383333
111	410	1197	543	170	0.706897	0.687931	0.692672	0.347508	0.394828
112	402	1204	536	178	0.693103	0.691954	0.692241	0.339749	0.385057
113	409	1191	549	171	0.705172	0.684483	0.689655	0.342687	0.389655
114	404	1184	556	176	0.696552	0.68046	0.684483	0.331465	0.377011
115	403	1191	549	177	0.694828	0.684483	0.687069	0.333904	0.37931
116	398	1198	542	182	0.686207	0.688506	0.687931	0.330509	0.374713
117	408	1203	537	172	0.703448	0.691379	0.694397	0.34796	0.394828
118	413	1187	553	167	0.712069	0.682184	0.689655	0.34631	0.394253
119	414	1190	550	166	0.713793	0.683908	0.691379	0.349444	0.397701
120	413	1192	548	167	0.712069	0.685057	0.69181	0.349097	0.397126
121	407	1193	547	173	0.701724	0.685632	0.689655	0.340879	0.387356
122	408	1191	549	172	0.703448	0.684483	0.689224	0.341224	0.387931
123	398	1196	544	182	0.686207	0.687356	0.687069	0.329384	0.373563
124	401	1188	552	179	0.691379	0.682759	0.684914	0.329298	0.374138
125	402	1193	547	178	0.693103	0.685632	0.6875	0.333559	0.378736
126	408	1200	540	172	0.703448	0.689655	0.693103	0.34627	0.393103
127	401	1179	561	179	0.691379	0.677586	0.681034	0.324293	0.368966
128	411	1197	543	169	0.708621	0.687931	0.693103	0.348971	0.396552
129	409	1194	546	171	0.705172	0.686207	0.690948	0.344365	0.391379
130	399	1210	530	181	0.687931	0.695402	0.693534	0.338761	0.383333
131	409	1198	542	171	0.705172	0.688506	0.692672	0.346608	0.393678
132	404	1203	537	176	0.696552	0.691379	0.692672	0.34211	0.387931
133	414	1185	555	166	0.713793	0.681034	0.689224	0.346662	0.394828
134	405	1207	533	175	0.698276	0.693678	0.694828	0.345834	0.391954
135	407	1201	539	173	0.701724	0.69023	0.693103	0.34537	0.391954
136	412	1213	527	168	0.710345	0.697126	0.700431	0.359464	0.407471
137	401	1180	560	179	0.691379	0.678161	0.681466	0.324847	0.36954
138	409	1204	536	171	0.705172	0.691954	0.695259	0.349986	0.397126
139	409	1220	520	171	0.705172	0.701149	0.702155	0.359077	0.406322
140	412	1188	552	168	0.710345	0.682759	0.689655	0.345404	0.393103
141	405	1207	533	175	0.698276	0.693678	0.694828	0.345834	0.391954
142	416	1190	550	164	0.717241	0.683908	0.692241	0.352368	0.401149
143	404	1194	546	176	0.696552	0.686207	0.688793	0.337048	0.382759
144	407	1211	529	173	0.701724	0.695977	0.697414	0.351026	0.397701
145	418	1206	534	162	0.72069	0.693103	0.7	0.364259	0.413793
146	425	1225	515	155	0.732759	0.704023	0.711207	0.385256	0.436782
147	408	1198	542	172	0.703448	0.688506	0.692241	0.345145	0.391954
148	407	1208	532	173	0.701724	0.694253	0.696121	0.349324	0.395977
149	409	1183	557	171	0.705172	0.679885	0.686207	0.338233	0.385057
150	399	1181	559	181	0.687931	0.678736	0.681034	0.32247	0.366667
151	410	1203	537	170	0.706897	0.691379	0.695259	0.350883	0.398276
152	403	1199	541	177	0.694828	0.68908	0.690517	0.338392	0.383908
153	407	1198	542	173	0.701724	0.688506	0.69181	0.343682	0.39023
154	411	1193	547	169	0.708621	0.685632	0.691379	0.346731	0.394253
155	403	1206	534	177	0.694828	0.693103	0.693534	0.342344	0.387931
156	409	1211	529	171	0.705172	0.695977	0.698276	0.353948	0.401149
157	410	1208	532	170	0.706897	0.694253	0.697414	0.353708	0.401149
158	408	1182	558	172	0.703448	0.67931	0.685345	0.336214	0.382759
159	408	1196	544	172	0.703448	0.687356	0.691379	0.344022	0.390805
160	408	1195	545	172	0.703448	0.686782	0.690948	0.343462	0.39023
161	406	1199	541	174	0.7	0.68908	0.69181	0.342782	0.38908
162	411	1188	552	169	0.708621	0.682759	0.689224	0.343941	0.391379
163	421	1221	519	159	0.725862	0.701724	0.707759	0.377145	0.427586
164	425	1231	509	155	0.732759	0.707471	0.713793	0.388699	0.44023
165	415	1208	532	165	0.715517	0.694253	0.699569	0.36101	0.40977
166	430	1240	500	150	0.741379	0.712644	0.719828	0.40116	0.454023
167	409	1196	544	171	0.705172	0.687356	0.69181	0.345485	0.392529
168	409	1212	528	171	0.705172	0.696552	0.698707	0.354516	0.401724
169	413	1193	547	167	0.712069	0.685632	0.692241	0.349656	0.397701
170	411	1210	530	169	0.708621	0.695402	0.698707	0.356302	0.404023
171	404	1204	536	176	0.696552	0.691954	0.693103	0.342675	0.388506
172	408	1197	543	172	0.703448	0.687931	0.69181	0.344584	0.391379
173	409	1186	554	171	0.705172	0.681609	0.6875	0.3399	0.386782
174	411	1198	542	169	0.708621	0.688506	0.693534	0.349532	0.397126
175	408	1193	547	172	0.703448	0.685632	0.690086	0.342342	0.38908
176	408	1203	537	172	0.703448	0.691379	0.694397	0.34796	0.394828
177	404	1201	539	176	0.696552	0.69023	0.69181	0.340982	0.386782
178	409	1178	562	171	0.705172	0.677011	0.684052	0.335464	0.382184
179	401	1200	540	179	0.691379	0.689655	0.690086	0.336028	0.381034
180	405	1210	530	175	0.698276	0.695402	0.696121	0.347536	0.393678
181	416	1206	534	164	0.717241	0.693103	0.699138	0.36134	0.410345
182	402	1209	531	178	0.693103	0.694828	0.694397	0.342582	0.387931
183	410	1193	547	170	0.706897	0.685632	0.690948	0.345268	0.392529
184	407	1199	541	173	0.701724	0.68908	0.692241	0.344245	0.390805
185	401	1200	540	179	0.691379	0.689655	0.690086	0.336028	0.381034
186	410	1184	556	170	0.706897	0.68046	0.687069	0.340253	0.387356
187	411	1199	541	169	0.708621	0.68908	0.693966	0.350093	0.397701
188	402	1196	544	178	0.693103	0.687356	0.688793	0.335242	0.38046
189	416	1193	547	164	0.717241	0.685632	0.693534	0.354042	0.402874
190	405	1198	542	175	0.698276	0.688506	0.690948	0.340757	0.386782
191	404	1209	531	176	0.696552	0.694828	0.695259	0.345506	0.391379
192	403	1208	532	177	0.694828	0.694253	0.694397	0.343477	0.38908
193	410	1211	529	170	0.706897	0.695977	0.698707	0.355408	0.402874
194	403	1179	561	177	0.694828	0.677586	0.681897	0.327225	0.372414
195	412	1168	572	168	0.710345	0.671264	0.681034	0.334354	0.381609
196	401	1207	533	179	0.691379	0.693678	0.693103	0.339985	0.385057
197	405	1198	542	175	0.698276	0.688506	0.690948	0.340757	0.386782
198	405	1177	563	175	0.698276	0.676437	0.681897	0.329049	0.374713
199	413	1202	538	167	0.712069	0.690805	0.696121	0.354703	0.402874
200	412	1195	545	168	0.710345	0.686782	0.692672	0.349312	0.397126
201	399	1188	552	181	0.687931	0.682759	0.684052	0.326368	0.37069
202	409	1193	547	171	0.705172	0.685632	0.690517	0.343805	0.390805
203	402	1192	548	178	0.693103	0.685057	0.687069	0.332999	0.378161
204	403	1195	545	177	0.694828	0.686782	0.688793	0.336145	0.381609
205	406	1211	529	174	0.7	0.695977	0.696983	0.349565	0.395977
206	408	1210	530	172	0.703448	0.695402	0.697414	0.35192	0.398851
207	405	1203	537	175	0.698276	0.691379	0.693103	0.343573	0.389655
208	405	1191	549	175	0.698276	0.684483	0.687931	0.336833	0.382759
209	409	1195	545	171	0.705172	0.686782	0.691379	0.344925	0.391954
210	405	1186	554	175	0.698276	0.681609	0.685776	0.334043	0.379885
211	411	1191	549	169	0.708621	0.684483	0.690517	0.345613	0.393103
212	409	1189	551	171	0.705172	0.683333	0.688793	0.341571	0.388506
213	404	1206	534	176	0.696552	0.693103	0.693966	0.343806	0.389655
214	411	1210	530	169	0.708621	0.695402	0.698707	0.356302	0.404023
215	406	1208	532	174	0.7	0.694253	0.69569	0.347863	0.394253
216	405	1174	566	175	0.698276	0.674713	0.680603	0.327392	0.372989
217	418	1243	497	162	0.72069	0.714368	0.715948	0.385466	0.435057
218	411	1185	555	169	0.708621	0.681034	0.687931	0.342272	0.389655
219	399	1195	545	181	0.687931	0.686782	0.687069	0.330287	0.374713
220	401	1197	543	179	0.691379	0.687931	0.688793	0.33434	0.37931
221	409	1204	536	171	0.705172	0.691954	0.695259	0.349986	0.397126
222	408	1197	543	172	0.703448	0.687931	0.69181	0.344584	0.391379
223	410	1180	560	170	0.706897	0.678161	0.685345	0.338035	0.385057
224	405	1163	577	175	0.698276	0.668391	0.675862	0.321348	0.366667
225	412	1214	526	168	0.710345	0.697701	0.700862	0.360033	0.408046
226	405	1215	525	175	0.698276	0.698276	0.698276	0.35038	0.396552
227	417	1180	560	163	0.718966	0.678161	0.688362	0.348283	0.397126
228	401	1177	563	179	0.691379	0.676437	0.680172	0.323185	0.367816
229	403	1186	554	177	0.694828	0.681609	0.684914	0.331113	0.376437
230	407	1188	552	173	0.701724	0.682759	0.6875	0.338086	0.384483
231	404	1192	548	176	0.696552	0.685057	0.687931	0.335928	0.381609
232	405	1176	564	175	0.698276	0.675862	0.681466	0.328497	0.374138
233	407	1208	532	173	0.701724	0.694253	0.696121	0.349324	0.395977
234	404	1187	553	176	0.696552	0.682184	0.685776	0.333135	0.378736
235	409	1176	564	171	0.705172	0.675862	0.68319	0.334359	0.381034
236	410	1207	533	170	0.706897	0.693678	0.696983	0.353142	0.400575
237	406	1213	527	174	0.7	0.697126	0.697845	0.350702	0.397126
238	405	1207	533	175	0.698276	0.693678	0.694828	0.345834	0.391954
239	412	1194	546	168	0.710345	0.686207	0.692241	0.348752	0.396552
240	409	1186	554	171	0.705172	0.681609	0.6875	0.3399	0.386782
241	404	1194	546	176	0.696552	0.686207	0.688793	0.337048	0.382759
242	406	1199	541	174	0.7	0.68908	0.69181	0.342782	0.38908
243	403	1190	550	177	0.694828	0.683908	0.686638	0.333345	0.378736
244	412	1187	553	168	0.710345	0.682184	0.689224	0.344847	0.392529
245	403	1174	566	177	0.694828	0.674713	0.679741	0.32446	0.36954
246	406	1199	541	174	0.7	0.68908	0.69181	0.342782	0.38908
247	409	1206	534	171	0.705172	0.693103	0.696121	0.351115	0.398276
248	407	1195	545	173	0.701724	0.686782	0.690517	0.341999	0.388506
249	406	1218	522	174	0.7	0.7	0.7	0.353553	0.4
250	403	1190	550	177	0.694828	0.683908	0.686638	0.333345	0.378736
251	409	1195	545	171	0.705172	0.686782	0.691379	0.344925	0.391954
252	406	1198	542	174	0.7	0.688506	0.691379	0.34222	0.388506
253	409	1191	549	171	0.705172	0.684483	0.689655	0.342687	0.389655
254	399	1190	550	181	0.687931	0.683908	0.684914	0.327485	0.371839
255	404	1203	537	176	0.696552	0.691379	0.692672	0.34211	0.387931
256	407	1199	541	173	0.701724	0.68908	0.692241	0.344245	0.390805
257	405	1189	551	175	0.698276	0.683333	0.687069	0.335715	0.381609
258	410	1197	543	170	0.706897	0.687931	0.692672	0.347508	0.394828
259	403	1200	540	177	0.694828	0.689655	0.690948	0.338955	0.384483
260	402	1193	547	178	0.693103	0.685632	0.6875	0.333559	0.378736
261	403	1191	549	177	0.694828	0.684483	0.687069	0.333904	0.37931
262	400	1201	539	180	0.689655	0.69023	0.690086	0.335128	0.379885
263	404	1162	578	176	0.696552	0.667816	0.675	0.319334	0.364368
264	408	1174	566	172	0.703448	0.674713	0.681897	0.33179	0.378161
265	404	1185	555	176	0.696552	0.681034	0.684914	0.332022	0.377586
266	401	1190	550	179	0.691379	0.683908	0.685776	0.330416	0.375287
267	398	1198	542	182	0.686207	0.688506	0.687931	0.330509	0.374713
268	405	1180	560	175	0.698276	0.678161	0.68319	0.33071	0.376437
269	405	1187	553	175	0.698276	0.682184	0.686207	0.3346	0.38046
270	406	1179	561	174	0.7	0.677586	0.68319	0.331621	0.377586
271	397	1184	556	183	0.684483	0.68046	0.681466	0.321205	0.364943
272	400	1197	543	180	0.689655	0.687931	0.688362	0.332876	0.377586
273	411	1186	554	169	0.708621	0.681609	0.688362	0.342828	0.39023
274	405	1198	542	175	0.698276	0.688506	0.690948	0.340757	0.386782
275	400	1179	561	180	0.689655	0.677586	0.680603	0.322826	0.367241
276	403	1173	567	177	0.694828	0.674138	0.67931	0.323908	0.368966
277	402	1198	542	178	0.693103	0.688506	0.689655	0.336366	0.381609
278	408	1213	527	172	0.703448	0.697126	0.698707	0.353624	0.400575
279	408	1195	545	172	0.703448	0.686782	0.690948	0.343462	0.39023
280	398	1183	557	182	0.686207	0.679885	0.681466	0.322115	0.366092
281	407	1185	555	173	0.701724	0.681034	0.686207	0.336416	0.382759
282	401	1203	537	179	0.691379	0.691379	0.691379	0.337721	0.382759
283	398	1191	549	182	0.686207	0.684483	0.684914	0.326579	0.37069
284	394	1190	550	186	0.67931	0.683908	0.682759	0.320156	0.363218
285	397	1191	549	183	0.684483	0.684483	0.684483	0.325114	0.368966
286	400	1169	571	180	0.689655	0.671839	0.676293	0.317303	0.361494
287	399	1213	527	181	0.687931	0.697126	0.694828	0.340469	0.385057
288	405	1173	567	175	0.698276	0.674138	0.680172	0.326841	0.372414
289	409	1180	560	171	0.705172	0.678161	0.684914	0.33657	0.383333
290	405	1188	552	175	0.698276	0.682759	0.686638	0.335158	0.381034
291	406	1197	543	174	0.7	0.687931	0.690948	0.341658	0.387931
292	405	1185	555	175	0.698276	0.681034	0.685345	0.333486	0.37931
293	400	1196	544	180	0.689655	0.687356	0.687931	0.332314	0.377011
294	409	1207	533	171	0.705172	0.693678	0.696552	0.351681	0.398851
295	405	1188	552	175	0.698276	0.682759	0.686638	0.335158	0.381034
296	401	1193	547	179	0.691379	0.685632	0.687069	0.332095	0.377011
297	400	1200	540	180	0.689655	0.689655	0.689655	0.334564	0.37931
298	405	1202	538	175	0.698276	0.690805	0.692672	0.343009	0.38908
299	402	1207	533	178	0.693103	0.693678	0.693534	0.341447	0.386782
300	408	1213	527	172	0.703448	0.697126	0.698707	0.353624	0.400575
301	406	1211	529	174	0.7	0.695977	0.696983	0.349565	0.395977
302	410	1230	510	170	0.706897	0.706897	0.706897	0.366281	0.413793
303	428	1246	494	152	0.737931	0.716092	0.721552	0.401742	0.454023
304	437	1262	478	143	0.753448	0.725287	0.732328	0.424166	0.478736
305	425	1251	489	155	0.732759	0.718966	0.722414	0.40031	0.451724
306	413	1226	514	167	0.712069	0.704598	0.706466	0.368351	0.416667
307	410	1230	510	170	0.706897	0.706897	0.706897	0.366281	0.413793
308	402	1222	518	178	0.693103	0.702299	0.7	0.350001	0.395402
309	400	1221	519	180	0.689655	0.701724	0.698707	0.346505	0.391379
310	399	1221	519	181	0.687931	0.701724	0.698276	0.345043	0.389655
311	411	1205	535	169	0.708621	0.692529	0.696552	0.353473	0.401149
312	402	1199	541	178	0.693103	0.68908	0.690086	0.336929	0.382184
313	407	1186	554	173	0.701724	0.681609	0.686638	0.336972	0.383333
314	407	1192	548	173	0.701724	0.685057	0.689224	0.340319	0.386782
315	410	1180	560	170	0.706897	0.678161	0.685345	0.338035	0.385057
316	410	1198	542	170	0.706897	0.688506	0.693103	0.34807	0.395402
317	404	1180	560	176	0.696552	0.678161	0.682759	0.329245	0.374713
318	402	1182	558	178	0.693103	0.67931	0.682759	0.327423	0.372414
319	405	1169	571	175	0.698276	0.671839	0.678448	0.324639	0.370115
320	407	1187	553	173	0.701724	0.682184	0.687069	0.337529	0.383908
321	401	1196	544	179	0.691379	0.687356	0.688362	0.333778	0.378736
322	407	1176	564	173	0.701724	0.675862	0.682328	0.331428	0.377586
323	406	1187	553	174	0.7	0.682184	0.686638	0.336065	0.382184
324	418	1176	564	162	0.72069	0.675862	0.687069	0.34754	0.396552
325	402	1195	545	178	0.693103	0.686782	0.688362	0.334681	0.379885
326	406	1189	551	174	0.7	0.683333	0.6875	0.33718	0.383333
327	400	1209	531	180	0.689655	0.694828	0.693534	0.339656	0.384483
328	399	1174	566	181	0.687931	0.674713	0.678017	0.318592	0.362644
329	408	1176	564	172	0.703448	0.675862	0.682759	0.332893	0.37931
330	409	1190	550	171	0.705172	0.683908	0.689224	0.342129	0.38908
331	400	1190	550	180	0.689655	0.683908	0.685345	0.328951	0.373563
332	401	1207	533	179	0.691379	0.693678	0.693103	0.339985	0.385057
333	411	1191	549	169	0.708621	0.684483	0.690517	0.345613	0.393103
334	402	1196	544	178	0.693103	0.687356	0.688793	0.335242	0.38046
335	409	1193	547	171	0.705172	0.685632	0.690517	0.343805	0.390805
336	411	1191	549	169	0.708621	0.684483	0.690517	0.345613	0.393103
337	405	1192	548	175	0.698276	0.685057	0.688362	0.337392	0.383333
338	394	1199	541	186	0.67931	0.68908	0.686638	0.325212	0.368391
339	401	1188	552	179	0.691379	0.682759	0.684914	0.329298	0.374138
340	399	1191	549	181	0.687931	0.684483	0.685345	0.328045	0.372414
341	411	1189	551	169	0.708621	0.683333	0.689655	0.344498	0.391954
342	410	1200	540	170	0.706897	0.689655	0.693966	0.349194	0.396552
343	403	1180	560	177	0.694828	0.678161	0.682328	0.327779	0.372989
344	405	1190	550	175	0.698276	0.683908	0.6875	0.336274	0.382184
345	401	1192	548	179	0.691379	0.685057	0.686638	0.331535	0.376437
346	410	1197	543	170	0.706897	0.687931	0.692672	0.347508	0.394828
347	409	1192	548	171	0.705172	0.685057	0.690086	0.343246	0.39023
348	407	1173	567	173	0.701724	0.674138	0.681034	0.329773	0.375862
349	410	1178	562	170	0.706897	0.677011	0.684483	0.336929	0.383908
350	398	1181	559	182	0.686207	0.678736	0.680603	0.321003	0.364943
351	406	1196	544	174	0.7	0.687356	0.690517	0.341096	0.387356
352	400	1165	575	180	0.689655	0.66954	0.674569	0.315105	0.359195
353	398	1193	547	182	0.686207	0.685632	0.685776	0.3277	0.371839
354	402	1193	547	178	0.693103	0.685632	0.6875	0.333559	0.378736
355	405	1168	572	175	0.698276	0.671264	0.678017	0.32409	0.36954
356	395	1178	562	185	0.681034	0.677011	0.678017	0.314937	0.358046
357	402	1185	555	178	0.693103	0.681034	0.684052	0.329091	0.374138
358	406	1172	568	174	0.7	0.673563	0.680172	0.327756	0.373563
359	397	1184	556	183	0.684483	0.68046	0.681466	0.321205	0.364943
360	399	1178	562	181	0.687931	0.677011	0.679741	0.320805	0.364943
361	393	1196	544	187	0.677586	0.687356	0.684914	0.322057	0.364943
362	403	1175	565	177	0.694828	0.675287	0.680172	0.325012	0.370115
363	407	1209	531	173	0.701724	0.694828	0.696552	0.349891	0.396552
364	410	1195	545	170	0.706897	0.686782	0.69181	0.346387	0.393678
365	406	1178	562	174	0.7	0.677011	0.682759	0.331068	0.377011
366	405	1200	540	175	0.698276	0.689655	0.69181	0.341882	0.387931
367	405	1192	548	175	0.698276	0.685057	0.688362	0.337392	0.383333
368	404	1185	555	176	0.696552	0.681034	0.684914	0.332022	0.377586
369	403	1194	546	177	0.694828	0.686207	0.688362	0.335584	0.381034
370	407	1196	544	173	0.701724	0.687356	0.690948	0.34256	0.38908
371	399	1209	531	181	0.687931	0.694828	0.693103	0.338193	0.382759
372	402	1193	547	178	0.693103	0.685632	0.6875	0.333559	0.378736
373	397	1184	556	183	0.684483	0.68046	0.681466	0.321205	0.364943
374	409	1196	544	171	0.705172	0.687356	0.69181	0.345485	0.392529
375	401	1184	556	179	0.691379	0.68046	0.68319	0.327069	0.371839
376	407	1183	557	173	0.701724	0.679885	0.685345	0.335304	0.381609
377	404	1193	547	176	0.696552	0.685632	0.688362	0.336488	0.382184
378	401	1192	548	179	0.691379	0.685057	0.686638	0.331535	0.376437
379	407	1172	568	173	0.701724	0.673563	0.680603	0.329222	0.375287
380	406	1187	553	174	0.7	0.682184	0.686638	0.336065	0.382184
381	397	1182	558	183	0.684483	0.67931	0.680603	0.320092	0.363793
382	402	1182	558	178	0.693103	0.67931	0.682759	0.327423	0.372414
383	407	1190	550	173	0.701724	0.683908	0.688362	0.339202	0.385632
384	407	1188	552	173	0.701724	0.682759	0.6875	0.338086	0.384483
385	411	1195	545	169	0.708621	0.686782	0.692241	0.34785	0.395402
386	404	1165	575	176	0.696552	0.66954	0.676293	0.320976	0.366092
387	399	1205	535	181	0.687931	0.692529	0.691379	0.335925	0.38046
388	408	1199	541	172	0.703448	0.68908	0.692672	0.345707	0.392529
389	400	1181	559	180	0.689655	0.678736	0.681466	0.323936	0.368391
390	404	1186	554	176	0.696552	0.681609	0.685345	0.332578	0.378161
391	400	1156	584	180	0.689655	0.664368	0.67069	0.310184	0.354023
392	399	1196	544	181	0.687931	0.687356	0.6875	0.330849	0.375287
393	405	1181	559	175	0.698276	0.678736	0.683621	0.331264	0.377011
394	408	1191	549	172	0.703448	0.684483	0.689224	0.341224	0.387931
395	409	1179	561	171	0.705172	0.677586	0.684483	0.336017	0.382759
396	410	1174	566	170	0.706897	0.674713	0.682759	0.334721	0.381609
397	411	1190	550	169	0.708621	0.683908	0.690086	0.345055	0.392529
398	405	1194	546	175	0.698276	0.686207	0.689224	0.338512	0.384483
399	406	1184	556	174	0.7	0.68046	0.685345	0.334395	0.38046
400	393	1195	545	187	0.677586	0.686782	0.684483	0.321494	0.364368
401	402	1181	559	178	0.693103	0.678736	0.682328	0.326868	0.371839
402	414	1187	553	166	0.713793	0.682184	0.690086	0.347773	0.395977
403	407	1189	551	173	0.701724	0.683333	0.687931	0.338644	0.385057
404	413	1199	541	167	0.712069	0.68908	0.694828	0.353017	0.401149
405	402	1199	541	178	0.693103	0.68908	0.690086	0.336929	0.382184
406	410	1189	551	170	0.706897	0.683333	0.689224	0.343034	0.39023
407	405	1179	561	175	0.698276	0.677586	0.682759	0.330156	0.375862
408	401	1177	563	179	0.691379	0.676437	0.680172	0.323185	0.367816
409	414	1189	551	166	0.713793	0.683333	0.690948	0.348886	0.397126
410	407	1159	581	173	0.701724	0.666092	0.675	0.322099	0.367816
411	404	1188	552	176	0.696552	0.682759	0.686207	0.333693	0.37931
412	407	1194	546	173	0.701724	0.686207	0.690086	0.341438	0.387931
413	412	1189	551	168	0.710345	0.683333	0.690086	0.345961	0.393678
414	407	1185	555	173	0.701724	0.681034	0.686207	0.336416	0.382759
415	408	1175	565	172	0.703448	0.675287	0.682328	0.332341	0.378736
416	405	1217	523	175	0.698276	0.699425	0.699138	0.351521	0.397701
417	397	1212	528	183	0.684483	0.696552	0.693534	0.336973	0.381034
418	405	1177	563	175	0.698276	0.676437	0.681897	0.329049	0.374713
419	410	1194	546	170	0.706897	0.686207	0.691379	0.345827	0.393103
420	403	1174	566	177	0.694828	0.674713	0.679741	0.32446	0.36954
421	401	1174	566	179	0.691379	0.674713	0.678879	0.321526	0.366092
422	407	1206	534	173	0.701724	0.693103	0.695259	0.348192	0.394828
423	406	1197	543	174	0.7	0.687931	0.690948	0.341658	0.387931
424	399	1177	563	181	0.687931	0.676437	0.67931	0.320252	0.364368
425	408	1199	541	172	0.703448	0.68908	0.692672	0.345707	0.392529
426	405	1179	561	175	0.698276	0.677586	0.682759	0.330156	0.375862
427	403	1196	544	177	0.694828	0.687356	0.689224	0.336706	0.382184
428	403	1185	555	177	0.694828	0.681034	0.684483	0.330557	0.375862
429	407	1182	558	173	0.701724	0.67931	0.684914	0.334749	0.381034
430	403	1181	559	177	0.694828	0.678736	0.682759	0.328334	0.373563
431	397	1163	577	183	0.684483	0.668391	0.672414	0.309603	0.352874
432	408	1169	571	172	0.703448	0.671839	0.679741	0.329039	0.375287
433	402	1181	559	178	0.693103	0.678736	0.682328	0.326868	0.371839
434	398	1167	573	182	0.686207	0.67069	0.674569	0.313268	0.356897
435	409	1182	558	171	0.705172	0.67931	0.685776	0.337678	0.384483
436	404	1182	558	176	0.696552	0.67931	0.683621	0.330354	0.375862
437	400	1191	549	180	0.689655	0.684483	0.685776	0.32951	0.374138
438	401	1180	560	179	0.691379	0.678161	0.681466	0.324847	0.36954
439	414	1194	546	166	0.713793	0.686207	0.693103	0.351677	0.4
440	408	1201	539	172	0.703448	0.69023	0.693534	0.346832	0.393678
441	408	1190	550	172	0.703448	0.683908	0.688793	0.340665	0.387356
442	409	1179	561	171	0.705172	0.677586	0.684483	0.336017	0.382759
443	407	1190	550	173	0.701724	0.683908	0.688362	0.339202	0.385632
444	401	1200	540	179	0.691379	0.689655	0.690086	0.336028	0.381034
445	404	1182	558	176	0.696552	0.67931	0.683621	0.330354	0.375862
446	406	1179	561	174	0.7	0.677586	0.68319	0.331621	0.377586
447	407	1186	554	173	0.701724	0.681609	0.686638	0.336972	0.383333
448	402	1179	561	178	0.693103	0.677586	0.681466	0.325759	0.37069
449	402	1173	567	178	0.693103	0.674138	0.678879	0.322441	0.367241
450	405	1206	534	175	0.698276	0.693103	0.694397	0.345268	0.391379
451	408	1173	567	172	0.703448	0.674138	0.681466	0.331239	0.377586
452	405	1185	555	175	0.698276	0.681034	0.685345	0.333486	0.37931
453	400	1187	553	180	0.689655	0.682184	0.684052	0.327275	0.371839
454	408	1174	566	172	0.703448	0.674713	0.681897	0.33179	0.378161
455	404	1176	564	176	0.696552	0.675862	0.681034	0.327031	0.372414
456	404	1183	557	176	0.696552	0.679885	0.684052	0.33091	0.376437
457	411	1178	562	169	0.708621	0.677011	0.684914	0.338393	0.385632
458	408	1188	552	172	0.703448	0.682759	0.687931	0.33955	0.386207
459	411	1182	558	169	0.708621	0.67931	0.686638	0.340607	0.387931
460	401	1177	563	179	0.691379	0.676437	0.680172	0.323185	0.367816
461	413	1185	555	167	0.712069	0.681034	0.688793	0.345199	0.393103
462	408	1177	563	172	0.703448	0.676437	0.68319	0.333446	0.379885
463	394	1177	563	186	0.67931	0.676437	0.677155	0.312915	0.355747
464	406	1174	566	174	0.7	0.674713	0.681034	0.328858	0.374713
465	409	1178	562	171	0.705172	0.677011	0.684052	0.335464	0.382184
466	396	1179	561	184	0.682759	0.677586	0.678879	0.316959	0.360345
467	415	1168	572	165	0.715517	0.671264	0.682328	0.338751	0.386782
468	401	1183	557	179	0.691379	0.679885	0.682759	0.326513	0.371264
469	402	1188	552	178	0.693103	0.682759	0.685345	0.330764	0.375862
470	399	1197	543	181	0.687931	0.687931	0.687931	0.331411	0.375862
471	400	1191	549	180	0.689655	0.684483	0.685776	0.32951	0.374138
472	400	1189	551	180	0.689655	0.683333	0.684914	0.328392	0.372989
473	406	1197	543	174	0.7	0.687931	0.690948	0.341658	0.387931
474	401	1168	572	179	0.691379	0.671264	0.676293	0.318221	0.362644
475	399	1176	564	181	0.687931	0.675862	0.678879	0.319698	0.363793
476	401	1189	551	179	0.691379	0.683333	0.685345	0.329857	0.374713
477	401	1179	561	179	0.691379	0.677586	0.681034	0.324293	0.368966
478	401	1177	563	179	0.691379	0.676437	0.680172	0.323185	0.367816
479	400	1157	583	180	0.689655	0.664943	0.671121	0.310729	0.354598
480	393	1168	572	187	0.677586	0.671264	0.672845	0.306475	0.348851
481	406	1180	560	174	0.7	0.678161	0.683621	0.332175	0.378161
482	404	1174	566	176	0.696552	0.674713	0.680172	0.325926	0.371264
483	404	1199	541	176	0.696552	0.68908	0.690948	0.339856	0.385632
484	411	1183	557	169	0.708621	0.679885	0.687069	0.341162	0.388506
485	406	1182	558	174	0.7	0.67931	0.684483	0.333284	0.37931
486	404	1165	575	176	0.696552	0.66954	0.676293	0.320976	0.366092
487	405	1184	556	175	0.698276	0.68046	0.684914	0.33293	0.378736
488	412	1165	575	168	0.710345	0.66954	0.679741	0.332711	0.379885
489	405	1179	561	175	0.698276	0.677586	0.682759	0.330156	0.375862
490	403	1189	551	177	0.694828	0.683333	0.686207	0.332787	0.378161
491	409	1158	582	171	0.705172	0.665517	0.675431	0.324489	0.37069
492	401	1186	554	179	0.691379	0.681609	0.684052	0.328183	0.372989
493	400	1187	553	180	0.689655	0.682184	0.684052	0.327275	0.371839
494	392	1178	562	188	0.675862	0.677011	0.676724	0.310533	0.352874
495	395	1196	544	185	0.681034	0.687356	0.685776	0.324988	0.368391
496	408	1166	574	172	0.703448	0.670115	0.678448	0.327393	0.373563
497	411	1167	573	169	0.708621	0.67069	0.680172	0.33234	0.37931
498	403	1168	572	177	0.694828	0.671264	0.677155	0.321155	0.366092
499	408	1181	559	172	0.703448	0.678736	0.684914	0.335659	0.382184
500	410	1173	567	170	0.706897	0.674138	0.682328	0.33417	0.381034
501	408	1186	554	172	0.703448	0.681609	0.687069	0.338436	0.385057
502	396	1188	552	184	0.682759	0.682759	0.682759	0.32197	0.365517
503	404	1178	562	176	0.696552	0.677011	0.681897	0.328137	0.373563
504	408	1168	572	172	0.703448	0.671264	0.67931	0.32849	0.374713
505	404	1166	574	176	0.696552	0.670115	0.676724	0.321525	0.366667
506	402	1167	573	178	0.693103	0.67069	0.676293	0.319139	0.363793
507	402	1179	561	178	0.693103	0.677586	0.681466	0.325759	0.37069
508	407	1173	567	173	0.701724	0.674138	0.681034	0.329773	0.375862
509	400	1164	576	180	0.689655	0.668966	0.674138	0.314557	0.358621
510	398	1193	547	182	0.686207	0.685632	0.685776	0.3277	0.371839
511	405	1177	563	175	0.698276	0.676437	0.681897	0.329049	0.374713
512	391	1162	578	189	0.674138	0.667816	0.669397	0.300239	0.341954
513	405	1191	549	175	0.698276	0.684483	0.687931	0.336833	0.382759
514	403	1176	564	177	0.694828	0.675862	0.680603	0.325564	0.37069
515	411	1179	561	169	0.708621	0.677586	0.685345	0.338946	0.386207
516	398	1179	561	182	0.686207	0.677586	0.679741	0.319893	0.363793
517	409	1153	587	171	0.705172	0.662644	0.673276	0.32177	0.367816
518	406	1181	559	174	0.7	0.678736	0.684052	0.33273	0.378736
519	407	1177	563	173	0.701724	0.676437	0.682759	0.33198	0.378161
520	403	1186	554	177	0.694828	0.681609	0.684914	0.331113	0.376437
521	404	1183	557	176	0.696552	0.679885	0.684052	0.33091	0.376437
522	408	1177	563	172	0.703448	0.676437	0.68319	0.333446	0.379885
523	419	1172	568	161	0.722414	0.673563	0.685776	0.346805	0.395977
524	405	1179	561	175	0.698276	0.677586	0.682759	0.330156	0.375862
525	409	1177	563	171	0.705172	0.676437	0.683621	0.334911	0.381609
526	403	1181	559	177	0.694828	0.678736	0.682759	0.328334	0.373563
527	407	1184	556	173	0.701724	0.68046	0.685776	0.33586	0.382184
528	408	1185	555	172	0.703448	0.681034	0.686638	0.33788	0.384483
529	405	1178	562	175	0.698276	0.677011	0.682328	0.329602	0.375287
530	402	1193	547	178	0.693103	0.685632	0.6875	0.333559	0.378736
531	401	1178	562	179	0.691379	0.677011	0.680603	0.323738	0.368391
532	400	1174	566	180	0.689655	0.674713	0.678448	0.32006	0.364368
533	408	1179	561	172	0.703448	0.677586	0.684052	0.334552	0.381034
534	402	1186	554	178	0.693103	0.681609	0.684483	0.329648	0.374713
535	402	1190	550	178	0.693103	0.683908	0.686207	0.33188	0.377011
536	402	1164	576	178	0.693103	0.668966	0.675	0.317493	0.362069
537	406	1178	562	174	0.7	0.677011	0.682759	0.331068	0.377011
538	418	1159	581	162	0.72069	0.666092	0.679741	0.338236	0.386782
539	397	1209	531	183	0.684483	0.694828	0.692241	0.335266	0.37931
540	400	1195	545	180	0.689655	0.686782	0.6875	0.331752	0.376437
541	402	1178	562	178	0.693103	0.677011	0.681034	0.325205	0.370115
542	406	1180	560	174	0.7	0.678161	0.683621	0.332175	0.378161
543	409	1209	531	171	0.705172	0.694828	0.697414	0.352813	0.4
544	402	1172	568	178	0.693103	0.673563	0.678448	0.32189	0.366667
545	407	1192	548	173	0.701724	0.685057	0.689224	0.340319	0.386782
546	404	1188	552	176	0.696552	0.682759	0.686207	0.333693	0.37931
547	408	1179	561	172	0.703448	0.677586	0.684052	0.334552	0.381034
548	399	1185	555	181	0.687931	0.681034	0.682759	0.324694	0.368966
549	403	1185	555	177	0.694828	0.681034	0.684483	0.330557	0.375862
550	403	1185	555	177	0.694828	0.681034	0.684483	0.330557	0.375862
551	407	1166	574	173	0.701724	0.670115	0.678017	0.325926	0.371839
552	407	1190	550	173	0.701724	0.683908	0.688362	0.339202	0.385632
553	404	1168	572	176	0.696552	0.671264	0.677586	0.322623	0.367816
554	403	1183	557	177	0.694828	0.679885	0.683621	0.329444	0.374713
555	407	1197	543	173	0.701724	0.687931	0.691379	0.343121	0.389655
556	403	1178	562	177	0.694828	0.677011	0.681466	0.326671	0.371839
557	398	1176	564	182	0.686207	0.675862	0.678448	0.318231	0.362069
558	402	1189	551	178	0.693103	0.683333	0.685776	0.331322	0.376437
559	404	1182	558	176	0.696552	0.67931	0.683621	0.330354	0.375862
560	402	1156	584	178	0.693103	0.664368	0.671552	0.313122	0.357471
561	411	1172	568	169	0.708621	0.673563	0.682328	0.335085	0.382184
562	407	1184	556	173	0.701724	0.68046	0.685776	0.33586	0.382184
563	404	1162	578	176	0.696552	0.667816	0.675	0.319334	0.364368
564	401	1186	554	179	0.691379	0.681609	0.684052	0.328183	0.372989
565	404	1192	548	176	0.696552	0.685057	0.687931	0.335928	0.381609
566	399	1177	563	181	0.687931	0.676437	0.67931	0.320252	0.364368
567	400	1189	551	180	0.689655	0.683333	0.684914	0.328392	0.372989
568	407	1163	577	173	0.701724	0.668391	0.676724	0.324283	0.370115
569	408	1180	560	172	0.703448	0.678161	0.684483	0.335105	0.381609
570	405	1170	570	175	0.698276	0.672414	0.678879	0.325189	0.37069
571	398	1194	546	182	0.686207	0.686207	0.686207	0.328261	0.372414
572	405	1177	563	175	0.698276	0.676437	0.681897	0.329049	0.374713
573	413	1172	568	167	0.712069	0.673563	0.68319	0.338016	0.385632
574	401	1181	559	179	0.691379	0.678736	0.681897	0.325402	0.370115
575	400	1160	580	180	0.689655	0.666667	0.672414	0.312367	0.356322
576	403	1184	556	177	0.694828	0.68046	0.684052	0.33	0.375287
577	407	1185	555	173	0.701724	0.681034	0.686207	0.336416	0.382759
578	404	1178	562	176	0.696552	0.677011	0.681897	0.328137	0.373563
579	418	1168	572	162	0.72069	0.671264	0.683621	0.343147	0.391954
580	398	1173	567	182	0.686207	0.674138	0.677155	0.316573	0.360345
581	409	1174	566	171	0.705172	0.674713	0.682328	0.333256	0.379885
582	402	1169	571	178	0.693103	0.671839	0.677155	0.320238	0.364943
583	394	1168	572	186	0.67931	0.671264	0.673276	0.307944	0.350575
584	401	1198	542	179	0.691379	0.688506	0.689224	0.334902	0.379885
585	402	1174	566	178	0.693103	0.674713	0.67931	0.322993	0.367816
586	400	1172	568	180	0.689655	0.673563	0.677586	0.318956	0.363218
587	405	1195	545	175	0.698276	0.686782	0.689655	0.339072	0.385057
588	408	1190	550	172	0.703448	0.683908	0.688793	0.340665	0.387356
589	403	1173	567	177	0.694828	0.674138	0.67931	0.323908	0.368966
590	400	1164	576	180	0.689655	0.668966	0.674138	0.314557	0.358621
591	406	1160	580	174	0.7	0.666667	0.675	0.321176	0.366667
592	415	1172	568	165	0.715517	0.673563	0.684052	0.340946	0.38908
593	398	1177	563	182	0.686207	0.676437	0.678879	0.318785	0.362644
594	402	1181	559	178	0.693103	0.678736	0.682328	0.326868	0.371839
595	401	1180	560	179	0.691379	0.678161	0.681466	0.324847	0.36954
596	397	1159	581	183	0.684483	0.666092	0.67069	0.307414	0.350575
597	400	1166	574	180	0.689655	0.670115	0.675	0.315654	0.35977
598	399	1179	561	181	0.687931	0.677586	0.680172	0.32136	0.365517
599	401	1169	571	179	0.691379	0.671839	0.676724	0.318771	0.363218
600	395	1167	573	185	0.681034	0.67069	0.673276	0.308862	0.351724
601	398	1175	565	182	0.686207	0.675287	0.678017	0.317678	0.361494
602	395	1179	561	185	0.681034	0.677586	0.678448	0.315492	0.358621
603	413	1177	563	167	0.712069	0.676437	0.685345	0.34077	0.388506
604	401	1152	588	179	0.691379	0.662069	0.669397	0.309476	0.353448
605	408	1168	572	172	0.703448	0.671264	0.67931	0.32849	0.374713
606	412	1181	559	168	0.710345	0.678736	0.686638	0.341517	0.38908
607	399	1177	563	181	0.687931	0.676437	0.67931	0.320252	0.364368
608	403	1188	552	177	0.694828	0.682759	0.685776	0.332228	0.377586
609	404	1170	570	176	0.696552	0.672414	0.678448	0.323722	0.368966
610	404	1158	582	176	0.696552	0.665517	0.673276	0.317149	0.362069
611	406	1161	579	174	0.7	0.667241	0.675431	0.321723	0.367241
612	397	1160	580	183	0.684483	0.666667	0.671121	0.307961	0.351149
613	405	1172	568	175	0.698276	0.673563	0.679741	0.32629	0.371839
614	410	1162	578	170	0.706897	0.667816	0.677586	0.328138	0.374713
615	398	1181	559	182	0.686207	0.678736	0.680603	0.321003	0.364943
616	403	1176	564	177	0.694828	0.675862	0.680603	0.325564	0.37069
617	404	1185	555	176	0.696552	0.681034	0.684914	0.332022	0.377586
618	404	1173	567	176	0.696552	0.674138	0.679741	0.325374	0.37069
619	405	1170	570	175	0.698276	0.672414	0.678879	0.325189	0.37069
620	405	1181	559	175	0.698276	0.678736	0.683621	0.331264	0.377011
621	402	1168	572	178	0.693103	0.671264	0.676724	0.319688	0.364368
622	407	1188	552	173	0.701724	0.682759	0.6875	0.338086	0.384483
623	395	1173	567	185	0.681034	0.674138	0.675862	0.312169	0.355172
624	401	1172	568	179	0.691379	0.673563	0.678017	0.320423	0.364943
625	405	1162	578	175	0.698276	0.667816	0.675431	0.320801	0.366092
626	406	1188	552	174	0.7	0.682759	0.687069	0.336622	0.382759
627	407	1183	557	173	0.701724	0.679885	0.685345	0.335304	0.381609
628	399	1190	550	181	0.687931	0.683908	0.684914	0.327485	0.371839
629	405	1186	554	175	0.698276	0.681609	0.685776	0.334043	0.379885
630	407	1160	580	173	0.701724	0.666667	0.675431	0.322644	0.368391
631	399	1171	569	181	0.687931	0.672989	0.676724	0.316937	0.36092
632	403	1174	566	177	0.694828	0.674713	0.679741	0.32446	0.36954
633	402	1179	561	178	0.693103	0.677586	0.681466	0.325759	0.37069
634	412	1185	555	168	0.710345	0.681034	0.688362	0.343735	0.391379
635	408	1158	582	172	0.703448	0.665517	0.675	0.323021	0.368966
636	405	1190	550	175	0.698276	0.683908	0.6875	0.336274	0.382184
637	407	1166	574	173	0.701724	0.670115	0.678017	0.325926	0.371839
638	405	1159	581	175	0.698276	0.666092	0.674138	0.319163	0.364368
639	405	1157	583	175	0.698276	0.664943	0.673276	0.318072	0.363218
640	404	1177	563	176	0.696552	0.676437	0.681466	0.327583	0.372989
641	407	1162	578	173	0.701724	0.667816	0.676293	0.323736	0.36954
642	402	1166	574	178	0.693103	0.670115	0.675862	0.31859	0.363218
643	396	1190	550	184	0.682759	0.683908	0.683621	0.323088	0.366667
644	399	1174	566	181	0.687931	0.674713	0.678017	0.318592	0.362644
645	407	1174	566	173	0.701724	0.674713	0.681466	0.330324	0.376437
646	406	1159	581	174	0.7	0.666092	0.674569	0.320631	0.366092
647	401	1170	570	179	0.691379	0.672414	0.677155	0.319321	0.363793
648	395	1177	563	185	0.681034	0.676437	0.677586	0.314383	0.357471
649	406	1178	562	174	0.7	0.677011	0.682759	0.331068	0.377011
650	408	1170	570	172	0.703448	0.672414	0.680172	0.329588	0.375862
651	402	1166	574	178	0.693103	0.670115	0.675862	0.31859	0.363218
652	400	1174	566	180	0.689655	0.674713	0.678448	0.32006	0.364368
653	397	1199	541	183	0.684483	0.68908	0.687931	0.329608	0.373563
654	406	1183	557	174	0.7	0.679885	0.684914	0.33384	0.379885
